# Supplementary material for: Synthesis and Aggregation Behavior of Hexameric Quaternary Ammonium Salt Surfactant Tz-6C12QC
Source: Polymers (Basel). 2023 Nov 13;15(22):4396. doi: 10.3390/polym15224396 (PMC10674742; doi:10.3390/polym15224396)
Supplement: Supplementary file 1 [file polymers-15-04396-s001.zip]

Archive with 1 entries (1 files):
- polymers-2603997-supplementary.pdf
